# Supplementary material for: A Real-World Evaluation of Clinical Prognostic Scores in Advanced Melanoma Treated with Immune Checkpoint Inhibitors
Source: J Clin Med. 2025 Sep 12;14(18):6452. doi: 10.3390/jcm14186452 (PMC12470320; doi:10.3390/jcm14186452)
Supplement: Supplementary file 1 [file jcm-14-06452-s001.zip]

Archive with 1 entries (1 files):
- jcm-3788954-supplementary.pdf
